# Supplementary material for: Combined biochar and DMPP reduce N2O emissions in wheat crops via microbial community modulation
Source: Front Plant Sci. 2025 Oct 1;16:1647453. doi: 10.3389/fpls.2025.1647453 (PMC12521238; doi:10.3389/fpls.2025.1647453)
Supplement: Supplementary file 2 [file DataSheet2.zip]

Archive with 58 entries (56 files):
- cleanData.stat.xls
- rawData/
- rawData/raw.2-11A1.1.fq.gz
- rawData/raw.2-11A1.2.fq.gz
- rawData/raw.2-11A2.1.fq.gz
- rawData/raw.2-11A2.2.fq.gz
- rawData/raw.2-11A3.1.fq.gz
- rawData/raw.2-11A3.2.fq.gz
- rawData/raw.2-11A4.1.fq.gz
- rawData/raw.2-11A4.2.fq.gz
- rawData/raw.2-11A5.1.fq.gz
- rawData/raw.2-11A5.2.fq.gz
- rawData/raw.2-11A6.1.fq.gz
- rawData/raw.2-11A6.2.fq.gz
- rawData/raw.2-11B1.1.fq.gz
- rawData/raw.2-11B1.2.fq.gz
- rawData/raw.2-11B3.1.fq.gz
- rawData/raw.2-11B3.2.fq.gz
- rawData/raw.2-11B4.1.fq.gz
- rawData/raw.2-11B4.2.fq.gz
- rawData/raw.2-11B5.1.fq.gz
- rawData/raw.2-11B5.2.fq.gz
- rawData/raw.2-11B7.1.fq.gz
- rawData/raw.2-11B7.2.fq.gz
- rawData/raw.2-11B8.1.fq.gz
- rawData/raw.2-11B8.2.fq.gz
- rawData/raw.2-11C1.1.fq.gz
- rawData/raw.2-11C1.2.fq.gz
- rawData/raw.2-11C2.1.fq.gz
- rawData/raw.2-11C2.2.fq.gz
- rawData/raw.2-11C4.1.fq.gz
- rawData/raw.2-11C4.2.fq.gz
- rawData/raw.2-11C5.1.fq.gz
- rawData/raw.2-11C5.2.fq.gz
- rawData/raw.2-11C6.1.fq.gz
- rawData/raw.2-11C6.2.fq.gz
- rawData/raw.2-11C7.1.fq.gz
- rawData/raw.2-11C7.2.fq.gz
- rawdata.stat.xls
- valid/
- valid/trim.2-11A1.fq.gz
- valid/trim.2-11A2.fq.gz
- valid/trim.2-11A3.fq.gz
- valid/trim.2-11A4.fq.gz
- valid/trim.2-11A5.fq.gz
- valid/trim.2-11A6.fq.gz
- valid/trim.2-11B1.fq.gz
- valid/trim.2-11B3.fq.gz
- valid/trim.2-11B4.fq.gz
- valid/trim.2-11B5.fq.gz
- valid/trim.2-11B7.fq.gz
- valid/trim.2-11B8.fq.gz
- valid/trim.2-11C1.fq.gz
- valid/trim.2-11C2.fq.gz
- valid/trim.2-11C4.fq.gz
- valid/trim.2-11C5.fq.gz
- valid/trim.2-11C6.fq.gz
- valid/trim.2-11C7.fq.gz
