# Supplementary material for: Combined biochar and DMPP reduce N2O emissions in wheat crops via microbial community modulation
Source: Front Plant Sci. 2025 Oct 1;16:1647453. doi: 10.3389/fpls.2025.1647453 (PMC12521238; doi:10.3389/fpls.2025.1647453)
Supplement: Supplementary file 2 [file DataSheet2.zip › cleanData.stat.xls]

Sample	Sequences	Bases(bp)	AverageLength(bp)
2-11A1	41586	15478419	372.2
2-11A2	34358	12792135	372.31
2-11A3	34882	12944049	371.08
2-11A4	39040	14567075	373.13
2-11A5	32972	12300281	373.05
2-11A6	30046	11209355	373.07
2-11B1	37717	14060831	372.79
2-11B3	33821	12607764	372.77
2-11B4	36712	13705432	373.32
2-11B5	37929	14138833	372.77
2-11B7	39232	14611556	372.43
2-11B8	37758	14070123	372.63
2-11C1	36340	13533118	372.4
2-11C2	37773	14051101	371.98
2-11C4	38995	14487517	371.52
2-11C5	37588	13997125	372.38
2-11C6	36268	13493233	372.04
2-11C7	37802	14079260	372.44
