# Supplementary material for: Combined biochar and DMPP reduce N2O emissions in wheat crops via microbial community modulation
Source: Front Plant Sci. 2025 Oct 1;16:1647453. doi: 10.3389/fpls.2025.1647453 (PMC12521238; doi:10.3389/fpls.2025.1647453)
Supplement: Supplementary file 2 [file DataSheet2.zip › rawdata.stat.xls]

Sample	Sequences
2-11A1	41586
2-11A2	34358
2-11A3	34882
2-11A4	39040
2-11A5	32972
2-11A6	30046
2-11B1	37717
2-11B3	33821
2-11B4	36712
2-11B5	37929
2-11B7	39232
2-11B8	37758
2-11C1	36340
2-11C2	37773
2-11C4	38995
2-11C5	37588
2-11C6	36268
2-11C7	37802
