# Supplementary material for: Combined biochar and DMPP reduce N2O emissions in wheat crops via microbial community modulation
Source: Front Plant Sci. 2025 Oct 1;16:1647453. doi: 10.3389/fpls.2025.1647453 (PMC12521238; doi:10.3389/fpls.2025.1647453)
Supplement: Supplementary file 3 [file DataSheet3.zip › cleanData.stat.xls]

Sample	Sequences	Bases(bp)	AverageLength(bp)
2-11A1	41594	12596271	302.83
2-11A2	35314	10634009	301.12
2-11A3	38963	11725877	300.94
2-11A4	37784	11491682	304.14
2-11A5	42041	12740380	303.04
2-11A6	30005	9107496	303.53
2-11B1	35903	10865052	302.62
2-11B3	34130	10338067	302.9
2-11B4	33875	10290764	303.78
2-11B5	39359	11872694	301.65
2-11B7	37511	11314754	301.63
2-11B8	38067	11423613	300.09
2-11C1	38543	11555263	299.8
2-11C2	37182	11203144	301.3
2-11C4	37461	11358728	303.21
2-11C5	37465	11372203	303.54
2-11C6	34584	10461609	302.49
2-11C7	37721	11442258	303.33
