# Supplementary material for: Combined biochar and DMPP reduce N2O emissions in wheat crops via microbial community modulation
Source: Front Plant Sci. 2025 Oct 1;16:1647453. doi: 10.3389/fpls.2025.1647453 (PMC12521238; doi:10.3389/fpls.2025.1647453)
Supplement: Supplementary file 3 [file DataSheet3.zip › rawdata.stat.xls]

Sample	Sequences
2-11A1	41594
2-11A2	35314
2-11A3	38963
2-11A4	37784
2-11A5	42041
2-11A6	30005
2-11B1	35903
2-11B3	34130
2-11B4	33875
2-11B5	39359
2-11B7	37511
2-11B8	38067
2-11C1	38543
2-11C2	37182
2-11C4	37461
2-11C5	37465
2-11C6	34584
2-11C7	37721
