# Supplementary material for: Combined biochar and DMPP reduce N2O emissions in wheat crops via microbial community modulation
Source: Front Plant Sci. 2025 Oct 1;16:1647453. doi: 10.3389/fpls.2025.1647453 (PMC12521238; doi:10.3389/fpls.2025.1647453)
Supplement: Supplementary file 4 [file DataSheet4.zip › cleanData.stat.xls]

Sample	Sequences	Bases(bp)	AverageLength(bp)
2-11A1	30898	6883209	222.77
2-11A2	34942	7853188	224.74
2-11A3	41384	9301789	224.76
2-11A4	30226	6794305	224.78
2-11A5	31251	7025200	224.79
2-11A6	38440	8639369	224.74
2-11B1	38885	8703399	223.82
2-11B3	35758	8003418	223.82
2-11B4	41337	9253956	223.86
2-11B5	37549	8405097	223.84
2-11B7	35232	7885514	223.81
2-11B8	39878	8923274	223.76
2-11C1	41571	9263666	222.83
2-11C2	34985	7795640	222.82
2-11C4	33422	7449265	222.88
2-11C5	36026	8020323	222.62
2-11C6	30031	6691460	222.81
2-11C7	36420	8116392	222.85
