# Supplementary material for: Combined biochar and DMPP reduce N2O emissions in wheat crops via microbial community modulation
Source: Front Plant Sci. 2025 Oct 1;16:1647453. doi: 10.3389/fpls.2025.1647453 (PMC12521238; doi:10.3389/fpls.2025.1647453)
Supplement: Supplementary file 4 [file DataSheet4.zip › rawdata.stat.xls]

Sample	Sequences
2-11A1	30898
2-11A2	34942
2-11A3	41384
2-11A4	30226
2-11A5	31251
2-11A6	38440
2-11B1	38885
2-11B3	35758
2-11B4	41337
2-11B5	37549
2-11B7	35232
2-11B8	39878
2-11C1	41571
2-11C2	34985
2-11C4	33422
2-11C5	36026
2-11C6	30031
2-11C7	36420
