# Supplementary material for: Combined biochar and DMPP reduce N2O emissions in wheat crops via microbial community modulation
Source: Front Plant Sci. 2025 Oct 1;16:1647453. doi: 10.3389/fpls.2025.1647453 (PMC12521238; doi:10.3389/fpls.2025.1647453)
Supplement: Supplementary file 5 [file DataSheet5.zip › cleanData.stat.xls]

Sample	Sequences	Bases(bp)	AverageLength(bp)
2-11A1	31626	12588117	398.03
2-11A2	39693	15705431	395.67
2-11A3	34131	13359576	391.42
2-11A4	36390	14549581	399.82
2-11A5	38732	15452299	398.95
2-11A6	37929	15091557	397.88
2-11B1	36300	14614348	402.59
2-11B3	40806	16307947	399.64
2-11B4	41471	16695049	402.57
2-11B5	38184	15061452	394.44
2-11B7	35435	14331059	404.43
2-11B8	37505	14785197	394.21
2-11C1	40836	15851391	388.17
2-11C2	38811	15584348	401.54
2-11C4	34833	13955222	400.63
2-11C5	38525	15229807	395.32
2-11C6	33843	13177961	389.38
2-11C7	30065	11837142	393.71
