# Supplementary material for: Combined biochar and DMPP reduce N2O emissions in wheat crops via microbial community modulation
Source: Front Plant Sci. 2025 Oct 1;16:1647453. doi: 10.3389/fpls.2025.1647453 (PMC12521238; doi:10.3389/fpls.2025.1647453)
Supplement: Supplementary file 5 [file DataSheet5.zip › rawdata.stat.xls]

Sample	Sequences
2-11A1	31626
2-11A2	39693
2-11A3	34131
2-11A4	36390
2-11A5	38732
2-11A6	37929
2-11B1	36300
2-11B3	40806
2-11B4	41471
2-11B5	38184
2-11B7	35435
2-11B8	37505
2-11C1	40836
2-11C2	38811
2-11C4	34833
2-11C5	38525
2-11C6	33843
2-11C7	30065
