# Supplementary material for: Combined biochar and DMPP reduce N2O emissions in wheat crops via microbial community modulation
Source: Front Plant Sci. 2025 Oct 1;16:1647453. doi: 10.3389/fpls.2025.1647453 (PMC12521238; doi:10.3389/fpls.2025.1647453)
Supplement: Supplementary file 6 [file DataSheet6.xlsx]

## Sheet: Sheet1
		Sample	Group
		2-11A2	CK
		2-11B8	CK
		2-11C5	CK
		2-11A6	ON
		2-11B3	ON
		2-11C1	ON
		2-11A5	FN
		2-11B4	FN
		2-11C2	FN
		2-11A3	ONB
		2-11B5	ONB
		2-11C7	ONB
		2-11A4	OND
		2-11B1	OND
		2-11C6	OND
		2-11A1	ONDB
		2-11B7	ONDB
		2-11C4	ONDB
