# Supplementary material for: Combined biochar and DMPP reduce N2O emissions in wheat crops via microbial community modulation
Source: Front Plant Sci. 2025 Oct 1;16:1647453. doi: 10.3389/fpls.2025.1647453 (PMC12521238; doi:10.3389/fpls.2025.1647453)
Supplement: Supplementary file 7 [file SupplementaryFile1.zip › cleanData.stat.xls]

Sample	Sequences	Bases(bp)	AverageLength(bp)
2-11A1	34026	7712865	226.67
2-11A2	34237	7761349	226.69
2-11A3	40368	9150507	226.67
2-11A4	30147	6836474	226.77
2-11A5	34013	7709891	226.67
2-11A6	34903	7910471	226.64
2-11B1	37586	8482982	225.69
2-11B3	41749	9421046	225.65
2-11B4	37333	8424915	225.66
2-11B5	35091	7919015	225.67
2-11B7	35316	7969321	225.65
2-11B8	35171	7932659	225.54
2-11C1	37599	8448453	224.69
2-11C2	39693	8918931	224.69
2-11C4	33741	7581748	224.7
2-11C5	33895	7613212	224.61
2-11C6	33757	7585098	224.69
2-11C7	39431	8857803	224.64
