# Supplementary material for: Combined biochar and DMPP reduce N2O emissions in wheat crops via microbial community modulation
Source: Front Plant Sci. 2025 Oct 1;16:1647453. doi: 10.3389/fpls.2025.1647453 (PMC12521238; doi:10.3389/fpls.2025.1647453)
Supplement: Supplementary file 7 [file SupplementaryFile1.zip › rawdata.stat.xls]

Sample	Sequences
2-11A1	34026
2-11A2	34237
2-11A3	40368
2-11A4	30147
2-11A5	34013
2-11A6	34903
2-11B1	37586
2-11B3	41749
2-11B4	37333
2-11B5	35091
2-11B7	35316
2-11B8	35171
2-11C1	37599
2-11C2	39693
2-11C4	33741
2-11C5	33895
2-11C6	33757
2-11C7	39431
